# Supplementary material for: Environmental Factors Affecting Survival of Immature Ixodes scapularis and Implications for Geographical Distribution of Lyme Disease: The Climate/Behavior Hypothesis
Source: PLoS One. 2017 Jan 11;12(1):e0168723. doi: 10.1371/journal.pone.0168723 (PMC5226345; doi:10.1371/journal.pone.0168723)
Supplement: S1 Data — (CSV) [file pone.0168723.s001.csv]

	High RH				Moderate RH
hours	propNH	propSH		hours	propNL	propSL
0	1	1		0	1	1
24	0.930769231	0.969026549		24	0.939130435	0.788990826
48	0.897338403	0.943231441		48	0.898305085	0.571428571
72	0.887640449	0.948717949		72	0.897540984	0.401746725
96	0.842105263	0.891402715		96	0.852320675	0.290598291
168	0.807692308	0.830357143		168	0.279475983	0.023952096
240	0.705660377	0.559633028		240	0.066079295	0.017167382
336	0.566176471	0.429906542		336	0.025316456	0.008230453
432	0.48943662	0.25		432	0.016949153	0.004098361
