# Supplementary material for: Environmental Factors Affecting Survival of Immature Ixodes scapularis and Implications for Geographical Distribution of Lyme Disease: The Climate/Behavior Hypothesis
Source: PLoS One. 2017 Jan 11;12(1):e0168723. doi: 10.1371/journal.pone.0168723 (PMC5226345; doi:10.1371/journal.pone.0168723)
Supplement: S2 Data — (CSV) [file pone.0168723.s002.csv]

scutalarea	PaliveS	PaliveN		fatcontent	PaliveS	PaliveN
174.7	0.405	0.045		2.91	0.047	0.043
180.7	0.506	0.403		2.92	0.518	0.416
193.9	0.369	0.234		3.19	0.343	0.235
164.4	0.062	0.034		4.25	0.061	0.036
188.4	0.809	0.399		3.89	0.813	0.388
190.7	0.827	0.808		8.85	0.830	0.802
178.2	0.196	0.269		4.41	0.192	0.272
189.6	0.482	0.269		3.57	0.457	0.588
187.7	0.285	0.337		4.57	0.289	0.338
179.9	0.308	0.254		4.81	0.309	0.294
195.7	0.475	0.304		6.88	0.524	0.309
189.3	0.045	0.708		4.77	0.909	0.723
194.1	0.412	0.708		5.67	0.391	0.324
196	0.596	0.405		6.21	0.626	0.402
