# Supplementary material for: Environmental Factors Affecting Survival of Immature Ixodes scapularis and Implications for Geographical Distribution of Lyme Disease: The Climate/Behavior Hypothesis
Source: PLoS One. 2017 Jan 11;12(1):e0168723. doi: 10.1371/journal.pone.0168723 (PMC5226345; doi:10.1371/journal.pone.0168723)
Supplement: S3 Data — (CSV) [file pone.0168723.s003.csv]

scutalarea	surv-85S	surv-85N		fatcontent	surv-85S	surv-85N
208.0555556	0.364	0.433		6.75	0.364	0.433
210.1388889	0.455	0.561		5.02	0.455	0.561
218.2944444	0.919	0.846		4.98	0.919	0.846
213.8444444	0.478	0.777		7.74	0.478	0.777
201.1611111	0.083	0.024		4.71	0.083	0.024
205.4277778	0	0.012		6.32	0	0.012
218.85	0.562	0.671		4.89	0.562	0.671
216.6388889	0.501	0.5		8.95	0.501	0.5
210.9166667	0.088	0.356		5.84	0.088	0.356
208.0833333	0.265	0.284		8.09	0.265	0.284
