# Supplementary material for: Environmental Factors Affecting Survival of Immature Ixodes scapularis and Implications for Geographical Distribution of Lyme Disease: The Climate/Behavior Hypothesis
Source: PLoS One. 2017 Jan 11;12(1):e0168723. doi: 10.1371/journal.pone.0168723 (PMC5226345; doi:10.1371/journal.pone.0168723)
Supplement: S4 Data — (CSV) [file pone.0168723.s004.csv]

hours	Nsurv	Ssurv	NsurvCI	SsurvCI
0	1	1	0	0
24	0.97	0.96	0.013	0.017
48	0.95	0.91	0.021	0.036
72	0.93	0.86	0.023	0.064
96	0.89	0.83	0.041	0.074
168	0.79	0.78	0.069	0.088
240	0.75	0.75	0.067	0.102
336	0.66	0.73	0.093	0.087
432	0.58	0.58	0.104	0.12
600	0.5	0.58	0.116	0.139
768	0.37	0.41	0.134	0.135
