# Supplementary material for: Environmental Factors Affecting Survival of Immature Ixodes scapularis and Implications for Geographical Distribution of Lyme Disease: The Climate/Behavior Hypothesis
Source: PLoS One. 2017 Jan 11;12(1):e0168723. doi: 10.1371/journal.pone.0168723 (PMC5226345; doi:10.1371/journal.pone.0168723)
Supplement: S5 Data — (CSV) [file pone.0168723.s005.csv]

time	mean-NN	mean-SN	CI-NN	CI-SN			time	mean-NK	mean-SK	CI-NK	CI-SK			time	mean-NH	mean-SHK	CI-NH	CI-SH
0	1	1	0	0			0	1	1	0	0			0	1	1	0	0
24	0.908	0.752	0.0495	0.0847			24	0.963	0.99	0.04	0.079			24	0.962	0.963	0.028	0.041
48	0.718	0.108	0.0882	0.0739			48	0.962	0.909	0.054	0.047			48	0.954	0.973	0.032	0.032
72	0.335	0	0.1139	0			72	0.889	0.91	0.07	0.038			72	0.966	0.981	0.024	0.024
96	0.025	0	0.0219	0			96	0.847	0.905	0.093	0.048			96	0.97	0.983	0.025	0.021
168	0	0	0	0			168	0.796	0.89	0.097	0.058			168	0.939	0.985	0.07	0.02
240	0	0	0	0			240	0.774	0.894	0.097	0.05			240	0.973	0.984	0.022	0.024
336	0	0	0	0			336	0.76	0.843	0.099	0.08			336	0.969	0.985	0.025	0.022
432	0	0	0	0			432	0.744	0.816	0.095	0.084			432	0.972	0.974	0.02	0.033
600	0	0	0	0			600	0.743	0.77	0.1	0.098			600	0.965	0.978	0.026	0.031
768	0	0	0	0			768	0.67	0.67	0.104	0.118			768	0.964	0.978	0.029	0.022
936							936	0.596	0.525	0.101	0.13			936	0.973	0.971	0.022	0.038
1104							1104	0.447	0.372	0.114	0.117			1104	0.972	0.962	0.023	0.035
